# Supplementary material for: OsLRR-RLP2 Gene Regulates Immunity to Magnaporthe oryzae in Japonica Rice
Source: Int J Mol Sci. 2024 Feb 12;25(4):2216. doi: 10.3390/ijms25042216 (PMC10889788; doi:10.3390/ijms25042216)
Supplement: Supplementary file 1 [file ijms-25-02216-s001.zip]

Archive with 1 entries (1 files):
- ijms-2841005-supplementary.pdf
